# Supplementary material for: Identification and Characterization of the AREB/ABF Gene Family in Three Orchid Species and Functional Analysis of DcaABI5 in Arabidopsis
Source: Plants (Basel). 2024 Mar 8;13(6):774. doi: 10.3390/plants13060774 (PMC10974128; doi:10.3390/plants13060774)
Supplement: Supplementary file 1 [file plants-13-00774-s001.zip]

Archive with 5 entries (5 files):
- Table S1. List of TFs binding to AREB-ABFs in orchids.xlsx
- Table S2. List of the primers used in this study.xlsx
- Figure S1.tiff
- Figure S2.tiff
- Figure S3.tiff
