# Supplementary material for: Identification and Characterization of the AREB/ABF Gene Family in Three Orchid Species and Functional Analysis of DcaABI5 in Arabidopsis
Source: Plants (Basel). 2024 Mar 8;13(6):774. doi: 10.3390/plants13060774 (PMC10974128; doi:10.3390/plants13060774)
Supplement: Supplementary file 1 [file plants-13-00774-s001.zip › Table S1. List of TFs binding to AREB-ABFs in orchids.xlsx]

## Sheet: Dca
Target AREB/ABF	Binding TFs	TF type		Target AREB/ABF	Binding TFs	TF type		Target AREB/ABF	Binding TFs	TF type		Target AREB/ABF	Binding TFs	TF type		Target AREB/ABF	Binding TFs	TF type
DcaABF1	AT4G37750	AP2		DcaABF2	AT3G20840	AP2		DcaABF3	AT2G28550	AP2		DcaABI5	AT5G17430	AP2		DcaDPBF2	AT5G10510	AP2
	AT5G10510	AP2			AT4G37750	AP2			AT3G20840	AP2			AT5G10510	AP2			AT3G24650	B3
	AT5G65510	AP2			AT5G17430	AP2			AT3G54990	AP2			AT5G65510	AP2			AT5G42520	BBR-BPC
	AT1G19850	ARF			AT2G33860	ARF			AT4G37750	AP2			AT3G20840	AP2			AT1G78700	BES1
	AT2G33860	ARF			AT5G37020	ARF			AT5G10510	AP2			AT2G33860	ARF			AT4G18890	BES1
	AT4G30080	ARF			AT5G62000	ARF			AT5G17430	AP2			AT1G49480	B3			AT2G18300	bHLH
	AT1G49480	B3			AT4G31920	ARR-B			AT5G60120	AP2			AT4G31610	B3			AT1G09530	bHLH
	AT4G31610	B3			AT5G58080	ARR-B			AT5G65510	AP2			AT5G18090	B3			AT5G46760	bHLH
	AT4G33280	B3			AT1G49480	B3			AT2G33860	ARF			AT5G60130	B3			AT5G61270	bHLH
	AT5G18090	B3			AT4G01500	B3			AT5G62000	ARF			AT2G01930	BBR-BPC			AT2G24260	bHLH
	AT5G60130	B3			AT2G01930	BBR-BPC			AT4G31920	ARR-B			AT4G38910	BBR-BPC			AT5G66730	C2H2
	AT1G19350	BES1			AT4G38910	BBR-BPC			AT5G58080	ARR-B			AT5G42520	BBR-BPC			AT2G01940	C2H2
	AT1G75080	BES1			AT5G42520	BBR-BPC			AT1G49480	B3			AT2G31220	bHLH			AT1G03840	C2H2
	AT1G78700	BES1			AT2G20180	bHLH			AT4G01500	B3			AT5G61270	bHLH			AT2G17180	C2H2
	AT4G18890	BES1			AT5G46830	bHLH			AT4G33280	B3			AT3G23210	bHLH			AT2G02080	C2H2
	AT4G36780	BES1			AT1G06070	bZIP			AT2G01930	BBR-BPC			AT1G10120	bHLH			AT1G55110	C2H2
	AT5G45300	BES1			AT1G06850	bZIP			AT5G42520	BBR-BPC			AT4G30980	bHLH			AT1G14580	C2H2
	AT1G01260	bHLH			AT1G32150	bZIP			AT1G01260	bHLH			AT5G08130	bHLH			AT3G50700	C2H2
	AT1G09530	bHLH			AT1G43700	bZIP			AT1G10120	bHLH			AT1G59640	bHLH			AT3G60580	C2H2
	AT1G10120	bHLH			AT1G45249	bZIP			AT1G35460	bHLH			AT1G69010	bHLH			AT5G63260	C3H
	AT1G32640	bHLH			AT1G49720	bZIP			AT1G51140	bHLH			AT5G38860	bHLH			AT1G68200	C3H
	AT1G59640	bHLH			AT1G75390	bZIP			AT1G59640	bHLH			AT5G46830	bHLH			AT3G12130	C3H
	AT1G69010	bHLH			AT2G04038	bZIP			AT1G69010	bHLH			AT2G46270	bZIP			AT4G16150	CAMTA
	AT2G18300	bHLH			AT2G18160	bZIP			AT2G20180	bHLH			AT1G32150	bZIP			AT3G52440	Dof
	AT2G20180	bHLH			AT2G21230	bZIP			AT2G31220	bHLH			AT2G18160	bZIP			AT3G50410	Dof
	AT2G24260	bHLH			AT2G35530	bZIP			AT2G42280	bHLH			AT2G35530	bZIP			AT2G46590	Dof
	AT2G43010	bHLH			AT2G36270	bZIP			AT3G23210	bHLH			AT5G15830	bZIP			AT4G21040	Dof
	AT2G46510	bHLH			AT2G40620	bZIP			AT4G17880	bHLH			AT2G04038	bZIP			AT3G45610	Dof
	AT3G23210	bHLH			AT2G46270	bZIP			AT4G30980	bHLH			AT2G36270	bZIP			AT4G38000	Dof
	AT3G23690	bHLH			AT3G10800	bZIP			AT4G36930	bHLH			AT1G45249	bZIP			AT2G28810	Dof
	AT4G00050	bHLH			AT3G30530	bZIP			AT5G08130	bHLH			AT3G10800	bZIP			AT5G39660	Dof
	AT4G14410	bHLH			AT3G56850	bZIP			AT5G38860	bHLH			AT4G36730	bZIP			AT1G69570	Dof
	AT4G16430	bHLH			AT3G62420	bZIP			AT5G46830	bHLH			AT3G56850	bZIP			AT2G37590	Dof
	AT4G17880	bHLH			AT4G34590	bZIP			AT5G61270	bHLH			AT1G75390	bZIP			AT5G22220	E2F/DP
	AT4G21330	bHLH			AT4G36730	bZIP			AT1G06850	bZIP			AT3G62420	bZIP			AT5G14960	E2F/DP
	AT4G30980	bHLH			AT5G11260	bZIP			AT1G08320	bZIP			AT4G34590	bZIP			AT1G47870	E2F/DP
	AT4G36930	bHLH			AT5G15830	bZIP			AT1G22070	bZIP			AT1G72050	C2H2			AT2G36010	E2F/DP
	AT5G08130	bHLH			AT5G38800	bZIP			AT1G32150	bZIP			AT1G34370	C2H2			AT3G20770	EIL
	AT5G38860	bHLH			AT1G14580	C2H2			AT1G42990	bZIP			AT3G60580	C2H2			AT1G73730	EIL
	AT5G46760	bHLH			AT1G34370	C2H2			AT1G43700	bZIP			AT5G04390	C2H2			AT5G13910	ERF
	AT5G46830	bHLH			AT1G51220	C2H2			AT1G45249	bZIP			AT3G46070	C2H2			AT5G47230	ERF
	AT5G48560	bHLH			AT1G72050	C2H2			AT1G49720	bZIP			AT2G15740	C2H2			AT4G18450	ERF
	AT5G61270	bHLH			AT3G46070	C2H2			AT1G75390	bZIP			AT2G17180	C2H2			AT1G68550	ERF
	AT1G49720	bZIP			AT3G46090	C2H2			AT1G77920	bZIP			AT1G14580	C2H2			AT5G43410	ERF
	AT1G75390	bZIP			AT3G48430	C2H2			AT2G04038	bZIP			AT3G50700	C2H2			AT5G51190	ERF
	AT2G04038	bZIP			AT5G04390	C2H2			AT2G18160	bZIP			AT3G46090	C2H2			AT3G57600	ERF
	AT2G46270	bZIP			AT2G22300	CAMTA			AT2G21230	bZIP			AT3G12130	C3H			AT5G07310	ERF
	AT3G10800	bZIP			AT4G16150	CAMTA			AT2G35530	bZIP			AT5G63260	C3H			AT5G18560	ERF
	AT3G30530	bZIP			AT5G64220	CAMTA			AT2G36270	bZIP			AT3G22780	CPP			AT2G33710	ERF
	AT3G62420	bZIP			AT3G22760	CPP			AT2G40620	bZIP			AT4G29000	CPP			AT4G36900	ERF
	AT4G34590	bZIP			AT3G22780	CPP			AT2G46270	bZIP			AT4G14770	CPP			AT3G23220	ERF
	AT4G36730	bZIP			AT4G14770	CPP			AT3G10800	bZIP			AT5G66940	Dof			AT1G53170	ERF
	AT5G11260	bZIP			AT4G29000	CPP			AT3G12250	bZIP			AT5G02460	Dof			AT2G40220	ERF
	AT5G15830	bZIP			AT1G51700	Dof			AT3G56850	bZIP			AT2G28810	Dof			AT1G28360	ERF
	AT1G34370	C2H2			AT1G69570	Dof			AT3G62420	bZIP			AT4G38000	Dof			AT3G23240	ERF
	AT2G17180	C2H2			AT2G28810	Dof			AT4G34590	bZIP			AT3G50410	Dof			AT1G28370	ERF
	AT3G46070	C2H2			AT3G50410	Dof			AT4G36730	bZIP			AT1G51700	Dof			AT4G17490	ERF
	AT3G50700	C2H2			AT3G55370	Dof			AT5G06839	bZIP			AT5G62940	Dof			AT1G06160	ERF
	AT5G04340	C2H2			AT4G21030	Dof			AT5G06950	bZIP			AT4G21030	Dof			AT1G75490	ERF
	AT5G04390	C2H2			AT4G38000	Dof			AT5G10030	bZIP			AT1G29160	Dof			AT1G43160	ERF
	AT5G22890	C2H2			AT5G02460	Dof			AT5G11260	bZIP			AT3G55370	Dof			AT5G61600	ERF
	AT1G68200	C3H			AT5G66940	Dof			AT5G15830	bZIP			AT1G64620	Dof			AT5G19790	ERF
	AT4G16150	CAMTA			AT5G14960	E2F/DP			AT5G28770	bZIP			AT2G37590	Dof			AT5G67190	ERF
	AT2G20110	CPP			AT1G06160	ERF			AT5G38800	bZIP			AT1G69570	Dof			AT5G18450	ERF
	AT3G22760	CPP			AT1G28360	ERF			AT5G65210	bZIP			AT3G47500	Dof			AT3G20310	ERF
	AT3G22780	CPP			AT1G72360	ERF			AT1G34370	C2H2			AT3G45610	Dof			AT1G28160	ERF
	AT4G14770	CPP			AT1G74930	ERF			AT1G51220	C2H2			AT5G60850	Dof			AT1G77640	ERF
	AT1G51700	Dof			AT1G77640	ERF			AT1G72050	C2H2			AT2G46590	Dof			AT2G40260	G2-like
	AT1G64620	Dof			AT1G78080	ERF			AT2G02070	C2H2			AT3G52440	Dof			AT1G49560	G2-like
	AT2G37590	Dof			AT2G31230	ERF			AT2G02080	C2H2			AT5G14960	E2F/DP			AT1G13300	G2-like
	AT2G46590	Dof			AT2G40220	ERF			AT2G15740	C2H2			AT1G73730	EIL			AT1G68670	G2-like
	AT3G55370	Dof			AT2G40340	ERF			AT3G46070	C2H2			AT1G71450	ER+M73:M149F			AT4G37180	G2-like
	AT4G21030	Dof			AT3G23240	ERF			AT3G48430	C2H2			AT1G21910	ERF			AT2G20570	G2-like
	AT5G02460	Dof			AT4G17490	ERF			AT5G04340	C2H2			AT5G18450	ERF			AT1G25550	G2-like
	AT5G39660	Dof			AT4G18450	ERF			AT5G04390	C2H2			AT5G25390	ERF			AT3G21175	GATA
	AT5G60850	Dof			AT4G27950	ERF			AT1G68200	C3H			AT3G23240	ERF			AT3G06740	GATA
	AT5G14960	E2F/DP			AT4G34410	ERF			AT3G12130	C3H			AT1G22810	ERF			AT4G24470	GATA
	AT1G03800	ERF			AT5G07310	ERF			AT5G63260	C3H			AT4G28140	ERF			AT1G08010	GATA
	AT1G06160	ERF			AT5G13910	ERF			AT2G22300	CAMTA			AT5G64750	ERF			AT3G60530	GATA
	AT1G28160	ERF			AT5G18450	ERF			AT4G16150	CAMTA			AT3G20310	ERF			AT1G66420	GeBP
	AT1G28360	ERF			AT5G25190	ERF			AT5G09410	CAMTA			AT1G44830	ERF			AT4G00250	GeBP
	AT1G28370	ERF			AT5G44210	ERF			AT5G64220	CAMTA			AT4G31060	ERF			AT4G36740	HD-ZIP
	AT1G43160	ERF			AT5G51190	ERF			AT3G22760	CPP			AT1G77640	ERF			AT5G43840	HSF
	AT1G50640	ERF			AT5G61600	ERF			AT3G22780	CPP			AT1G75490	ERF			AT5G16820	HSF
	AT1G53170	ERF			AT5G64750	ERF			AT4G29000	CPP			AT3G50260	ERF			AT5G62020	HSF
	AT1G53910	ERF							AT2G28810	Dof			AT5G13910	ERF			AT1G46264	HSF
	AT1G68550	ERF			AT2G01060	G2-like			AT2G46590	Dof			AT5G44210	ERF			AT3G22830	HSF
	AT1G72360	ERF			AT2G20570	G2-like			AT3G55370	Dof			AT1G28360	ERF			AT4G18880	HSF
	AT2G31230	ERF			AT5G05090	G2-like			AT4G21040	Dof			AT1G06160	ERF			AT3G02990	HSF
	AT2G33710	ERF			AT5G42630	G2-like			AT4G21080	Dof			AT4G17490	ERF			AT2G41690	HSF
	AT2G40220	ERF			AT1G08010	GATA			AT4G38000	Dof			AT4G34410	ERF			AT2G45410	LBD
	AT2G44840	ERF			AT1G51600	GATA			AT2G36010	E2F/DP			AT5G65130	ERF			AT2G30340	LBD
	AT3G15210	ERF			AT2G18380	GATA			AT1G01250	ERF			AT5G07310	ERF			AT2G45660	MIKC_MADS
	AT3G16280	ERF			AT3G06740	GATA			AT1G03800	ERF			AT5G25190	ERF			AT2G22540	MIKC_MADS
	AT3G16770	ERF			AT3G21175	GATA			AT1G06160	ERF			AT5G67190	ERF			AT1G77080	MIKC_MADS
	AT3G23240	ERF			AT3G51080	GATA			AT1G12630	ERF			AT5G43410	ERF			AT4G18960	MIKC_MADS
	AT4G17490	ERF			AT3G60530	GATA			AT1G19210	ERF			AT5G51190	ERF			AT3G54340	MIKC_MADS
	AT4G18450	ERF			AT4G32890	GATA			AT1G21910	ERF			AT4G18450	ERF			AT1G24260	MIKC_MADS
	AT4G23750	ERF			AT4G36620	GATA			AT1G22810	ERF			AT1G53170	ERF			AT1G31140	MIKC_MADS
	AT4G25480	ERF			AT5G25830	GATA			AT1G28160	ERF			AT2G31230	ERF			AT3G57230	MIKC_MADS
	AT4G25490	ERF			AT5G49300	GATA			AT1G28360	ERF			AT1G68550	ERF			AT1G09770	MYB
	AT4G27950	ERF			AT4G00270	GeBP			AT1G28370	ERF			AT5G47220	ERF			AT2G38090	MYB
	AT4G34410	ERF			AT2G01570	GRAS			AT1G36060	ERF			AT1G72360	ERF			AT2G02820	MYB
	AT5G07310	ERF			AT2G06200	GRF			AT1G43160	ERF			AT5G47230	ERF			AT1G49010	MYB
	AT5G13910	ERF			AT1G69780	HD-ZIP			AT1G44830	ERF			AT1G12630	ERF			AT3G09600	MYB_related
	AT5G18560	ERF			AT2G36610	HD-ZIP			AT1G46768	ERF			AT1G28370	ERF			AT1G74840	MYB_related
	AT5G19790	ERF			AT3G61890	HD-ZIP			AT1G50640	ERF			AT1G53910	ERF			AT5G52660	MYB_related
	AT5G25190	ERF			AT4G36740	HD-ZIP			AT1G53170	ERF			AT1G43160	ERF			AT3G10580	MYB_related
	AT5G43410	ERF			AT5G52170	HD-ZIP			AT1G53910	ERF			AT2G35700	ERF			AT4G01280	MYB_related
	AT5G44210	ERF			AT5G66700	HD-ZIP			AT1G63030	ERF			AT4G23750	ERF			AT3G61910	NAC
	AT5G47220	ERF			AT1G06280	LBD			AT1G68550	ERF			AT1G28160	ERF			AT2G24430	NAC
	AT5G47230	ERF			AT1G65620	LBD			AT1G71450	ERF			AT2G40340	ERF			AT1G74480	Nin-like
	AT5G61600	ERF			AT2G30340	LBD			AT1G72360	ERF			AT5G18560	ERF			AT3G09735	S1Fa-like
	AT5G64750	ERF			AT2G42430	LBD			AT1G74930	ERF			AT4G27950	ERF			AT3G51060	SRS
	AT5G67000	ERF			AT2G45410	LBD			AT1G75490	ERF			AT1G03800	ERF			AT1G67260	TCP
	AT3G22170	FAR1			AT2G45420	LBD			AT1G77640	ERF			AT3G23220	ERF			AT5G51910	TCP
	AT4G15090	FAR1			AT3G26620	LBD			AT1G78080	ERF			AT2G33710	ERF			AT5G28300	Trihelix
	AT2G40260	G2-like			AT5G63090	LBD			AT2G23340	ERF			AT3G57600	ERF			AT5G01380	Trihelix
	AT3G13040	G2-like			AT1G24260	MIKC_MADS			AT2G31230	ERF			AT5G61600	ERF			AT2G44745	WRKY
	AT3G46640	G2-like			AT1G31140	MIKC_MADS			AT2G33710	ERF			AT1G01250	ERF			AT4G04450	WRKY
	AT5G05090	G2-like			AT1G69120	MIKC_MADS			AT2G35700	ERF			AT1G50640	ERF			AT5G22570	WRKY
	AT2G18380	GATA			AT2G45650	MIKC_MADS			AT2G38340	ERF			AT4G16750	ERF			AT3G56400	WRKY
	AT3G45170	GATA			AT2G45660	MIKC_MADS			AT2G40220	ERF			AT4G36900	ERF			AT4G01720	WRKY
	AT3G60530	GATA			AT3G54340	MIKC_MADS			AT2G40340	ERF			AT2G44840	ERF			AT4G26640	WRKY
	AT4G36620	GATA			AT3G58780	MIKC_MADS			AT2G44840	ERF			AT3G16770	ERF
	AT4G00250	GeBP			AT3G61120	MIKC_MADS			AT2G44940	ERF			AT1G36060	ERF
	AT4G00270	GeBP			AT4G18960	MIKC_MADS			AT3G11020	ERF			AT5G19790	ERF
	AT2G01570	GRAS			AT5G10140	MIKC_MADS			AT3G15210	ERF			AT1G46768	ERF
	AT2G06200	GRF			AT5G13790	MIKC_MADS			AT3G16770	ERF			AT1G19210	ERF
	AT1G69780	HD-ZIP			AT5G62165	MIKC_MADS			AT3G20310	ERF			AT3G15210	ERF
	AT2G22430	HD-ZIP			AT3G08500	MYB			AT3G23220	ERF			AT5G25810	ERF
	AT2G36610	HD-ZIP			AT3G11440	MYB			AT3G23240	ERF			AT4G06746	ERF
	AT3G01470	HD-ZIP			AT3G23250	MYB			AT3G50260	ERF			AT4G25480	ERF
	AT5G65310	HD-ZIP			AT3G27785	MYB			AT3G57600	ERF			AT3G11020	ERF
	AT3G24520	HSF			AT4G17785	MYB			AT4G06746	ERF			AT5G52020	ERF
	AT1G06280	LBD			AT4G18770	MYB			AT4G16750	ERF			AT4G25470	ERF
	AT1G65620	LBD			AT4G32730	MYB			AT4G17490	ERF			AT2G44940	ERF
	AT2G30340	LBD			AT5G02320	MYB			AT4G18450	ERF			AT1G77200	ERF
	AT2G42430	LBD			AT5G11510	MYB			AT4G23750	ERF			AT4G32800	ERF
	AT2G45410	LBD			AT5G14340	MYB			AT4G27950	ERF			AT2G23340	ERF
	AT2G45420	LBD			AT5G16600	MYB			AT4G28140	ERF			AT2G40220	ERF
	AT3G26620	LBD			AT5G40330	MYB			AT4G31060	ERF			AT4G25490	ERF
	AT1G24260	MIKC_MADS			AT5G56110	MYB			AT4G34410	ERF			AT5G51990	ERF
	AT1G31140	MIKC_MADS			AT5G58850	MYB			AT4G36900	ERF			AT5G67000	ERF
	AT1G69120	MIKC_MADS			AT1G01060	MYB_related			AT5G07310	ERF			AT3G60490	ERF
	AT1G77080	MIKC_MADS			AT1G15720	MYB_related			AT5G13910	ERF			AT1G78080	ERF
	AT2G22540	MIKC_MADS			AT1G18330	MYB_related			AT5G18450	ERF			AT3G16280	ERF
	AT2G45650	MIKC_MADS			AT1G18960	MYB_related			AT5G18560	ERF			AT1G63030	ERF
	AT2G45660	MIKC_MADS			AT1G72740	MYB_related			AT5G19790	ERF			AT2G03500	G2-like
	AT3G54340	MIKC_MADS			AT2G46830	MYB_related			AT5G25190	ERF			AT2G01060	G2-like
	AT3G57230	MIKC_MADS			AT3G09600	MYB_related			AT5G25390	ERF			AT4G24470	GATA
	AT3G58780	MIKC_MADS			AT3G10113	MYB_related			AT5G43410	ERF			AT5G49300	GATA
	AT3G61120	MIKC_MADS			AT4G01280	MYB_related			AT5G44210	ERF			AT3G24050	GATA
	AT4G18960	MIKC_MADS			AT5G02840	MYB_related			AT5G47220	ERF			AT3G21175	GATA
	AT5G10140	MIKC_MADS			AT5G17300	MYB_related			AT5G47230	ERF			AT2G18380	GATA
	AT5G13790	MIKC_MADS			AT5G52660	MYB_related			AT5G51190	ERF			AT4G00270	GeBP
	AT5G15800	MIKC_MADS			AT5G67580	MYB_related			AT5G61600	ERF			AT2G01570	GRAS
	AT5G20240	MIKC_MADS			AT1G01720	NAC			AT5G64750	ERF			AT2G06200	GRF
	AT1G06180	MYB			AT1G52880	NAC			AT5G65130	ERF			AT1G52150	HD-ZIP
	AT1G08810	MYB			AT1G52890	NAC			AT5G67000	ERF			AT5G03790	HD-ZIP
	AT1G09540	MYB			AT1G61110	NAC			AT5G67190	ERF			AT1G30490	HD-ZIP
	AT1G16490	MYB			AT1G69490	NAC			AT5G29000	G2-like			AT5G66700	HD-ZIP
	AT1G18570	MYB			AT1G71930	NAC			AT4G24470	GATA			AT3G01470	HD-ZIP
	AT1G34670	MYB			AT2G43000	NAC			AT4G00270	GeBP			AT3G24520	HSF
	AT1G49010	MYB			AT3G04070	NAC			AT2G01570	GRAS			AT1G65620	LBD
	AT1G68320	MYB			AT3G12910	NAC			AT2G06200	GRF			AT5G63090	LBD
	AT1G74650	MYB			AT3G15500	NAC			AT2G22430	HD-ZIP			AT2G45420	LBD
	AT1G79180	MYB			AT3G61910	NAC			AT3G02990	HSF			AT3G26620	LBD
	AT2G23290	MYB			AT5G04410	NAC			AT3G22830	HSF			AT2G30340	LBD
	AT2G32460	MYB			AT5G39820	NAC			AT3G24520	HSF			AT2G42430	LBD
	AT3G01530	MYB			AT4G24020	Nin-like			AT4G11660	HSF			AT2G45660	MIKC_MADS
	AT3G02940	MYB			AT1G20980	SBP			AT5G16820	HSF			AT1G69120	MIKC_MADS
	AT3G06490	MYB			AT2G47070	SBP			AT5G43840	HSF			AT5G20240	MIKC_MADS
	AT3G08500	MYB			AT3G15270	SBP			AT5G62020	HSF			AT1G24260	MIKC_MADS
	AT3G11440	MYB			AT3G57920	SBP			AT1G06280	LBD			AT5G10140	MIKC_MADS
	AT3G12820	MYB			AT5G18830	SBP			AT1G65620	LBD			AT5G17800	MYB
	AT3G23250	MYB			AT1G30210	TCP			AT2G30340	LBD			AT3G08500	MYB
	AT3G28910	MYB			AT1G35560	TCP			AT2G42430	LBD			AT3G47600	MYB
	AT3G47600	MYB			AT1G67260	TCP			AT2G45410	LBD			AT3G23250	MYB
	AT3G53200	MYB			AT1G69690	TCP			AT2G45420	LBD			AT1G66370	MYB
	AT3G61250	MYB			AT1G72010	TCP			AT3G26620	LBD			AT3G28910	MYB
	AT4G01680	MYB			AT2G45680	TCP			AT5G63090	LBD			AT1G08810	MYB
	AT4G17785	MYB			AT3G02150	TCP			AT5G61850	LFY			AT2G38090	MYB
	AT4G28110	MYB			AT3G27010	TCP			AT2G45650	MIKC_MADS			AT1G18570	MYB
	AT4G38620	MYB			AT3G47620	TCP			AT2G45660	MIKC_MADS			AT2G02820	MYB
	AT5G08520	MYB			AT4G18390	TCP			AT5G10140	MIKC_MADS			AT1G69560	MYB
	AT5G14340	MYB			AT5G08070	TCP			AT5G62165	MIKC_MADS			AT5G02320	MYB
	AT5G16600	MYB			AT5G08330	TCP			AT1G08810	MYB			AT1G79180	MYB
	AT5G40330	MYB			AT5G23280	TCP			AT1G09540	MYB			AT4G37260	MYB
	AT5G54230	MYB			AT5G51910	TCP			AT1G09770	MYB			AT1G17950	MYB
	AT5G56110	MYB			AT1G33240	Trihelix			AT1G17950	MYB			AT4G32730	MYB
	AT5G62320	MYB			AT1G76880	Trihelix			AT1G25340	MYB			AT5G11510	MYB
	AT1G19000	MYB_related			AT1G76890	Trihelix			AT1G34670	MYB			AT4G01680	MYB
	AT1G70000	MYB_related			AT3G10030	Trihelix			AT1G49010	MYB			AT3G49690	MYB
	AT1G72740	MYB_related			AT3G58630	Trihelix			AT1G68320	MYB			AT3G50060	MYB
	AT1G74840	MYB_related			AT5G05550	Trihelix			AT1G74650	MYB			AT5G62470	MYB
	AT3G10580	MYB_related			AT5G28300	Trihelix			AT1G79180	MYB			AT1G09540	MYB
	AT4G01280	MYB_related			AT5G47660	Trihelix			AT2G02820	MYB			AT5G04760	MYB
	AT5G47390	MYB_related			AT2G42400	VOZ			AT2G38090	MYB			AT1G15720	MYB_related
	AT5G56840	MYB_related			AT2G04880	WRKY			AT3G06490	MYB			AT3G10113	MYB_related
	AT5G59780	MYB_related			AT5G01900	WRKY			AT3G08500	MYB			AT5G17300	MYB_related
	AT5G61620	MYB_related			AT2G25000	WRKY			AT3G09230	MYB			AT1G18960	MYB_related
	AT5G67580	MYB_related			AT1G66600	WRKY			AT3G12720	MYB			AT3G09600	MYB_related
	AT1G01720	NAC			AT5G56270	WRKY			AT3G23250	MYB			AT1G18330	MYB_related
	AT1G52890	NAC			AT4G26640	WRKY			AT3G28910	MYB			AT5G52660	MYB_related
	AT1G61110	NAC			AT5G22570	WRKY			AT3G47600	MYB			AT4G01280	MYB_related
	AT1G69490	NAC			AT1G62300	WRKY			AT3G49690	MYB			AT3G12910	NAC
	AT1G71930	NAC			AT2G46400	WRKY			AT3G50060	MYB			AT2G43000	NAC
	AT2G24430	NAC			AT2G24570	WRKY			AT4G01680	MYB			AT5G39820	NAC
	AT2G27300	NAC			AT2G47260	WRKY			AT5G05790	MYB			AT3G10490	NAC
	AT3G04070	NAC			AT4G04450	WRKY			AT5G08520	MYB			AT1G34190	NAC
	AT3G10500	NAC			AT4G24240	WRKY			AT5G14340	MYB			AT3G15510	NAC
	AT3G61910	NAC			AT4G22070	WRKY			AT5G40330	MYB			AT1G76420	NAC
	AT4G35580	NAC			AT2G40740	WRKY			AT5G62470	MYB			AT3G17730	NAC
	AT5G04410	NAC			AT1G69310	WRKY			AT1G18960	MYB_related			AT5G66300	NAC
	AT2G38880	NF-YB			AT2G30250	WRKY			AT1G70000	MYB_related			AT3G10500	NAC
	AT1G20640	Nin-like							AT5G58900	MYB_related			AT4G36160	NAC
	AT1G74480	Nin-like							AT2G02450	NAC			AT5G53950	NAC
	AT4G24020	Nin-like							AT2G27300	NAC			AT1G01720	NAC
	AT1G25560	RAV							AT2G43000	NAC			AT3G03200	NAC
	AT1G68840	RAV							AT3G12910	NAC			AT2G02450	NAC
	AT1G02065	SBP							AT5G04410	NAC			AT1G34180	NAC
	AT1G20980	SBP							AT5G39820	NAC			AT1G19040	NAC
	AT1G53160	SBP							AT2G38880	NF-YB			AT1G52880	NAC
	AT2G33810	SBP							AT1G20640	Nin-like			AT5G46590	NAC
	AT2G42200	SBP							AT1G74480	Nin-like			AT4G35580	NAC
	AT2G47070	SBP							AT3G09735	S1Fa-like			AT3G15170	NAC
	AT3G15270	SBP							AT1G02065	SBP			AT1G12260	NAC
	AT3G57920	SBP							AT1G20980	SBP			AT1G02230	NAC
	AT3G60030	SBP							AT1G53160	SBP			AT5G62380	NAC
	AT5G50570	SBP							AT2G33810	SBP			AT2G38880	NF-YB
	AT1G30210	TCP							AT2G47070	SBP			AT1G20640	Nin-like
	AT1G35560	TCP							AT3G15270	SBP			AT1G13260	RAV
	AT1G53230	TCP							AT3G60030	SBP			AT3G25730	RAV
	AT1G67260	TCP							AT5G18830	SBP			AT1G25560	RAV
	AT1G69690	TCP							AT5G50570	SBP			AT1G68840	RAV
	AT1G72010	TCP							AT1G30210	TCP			AT5G50570	SBP
	AT2G45680	TCP							AT1G35560	TCP			AT1G20980	SBP
	AT3G02150	TCP							AT1G53230	TCP			AT5G18830	SBP
	AT3G15030	TCP							AT1G67260	TCP			AT3G51060	SRS
	AT3G27010	TCP							AT1G69690	TCP			AT5G51910	TCP
	AT3G45150	TCP							AT1G72010	TCP			AT1G30210	TCP
	AT4G18390	TCP							AT2G45680	TCP			AT1G67260	TCP
	AT5G08070	TCP							AT3G02150	TCP			AT1G53230	TCP
	AT5G08330	TCP							AT3G15030	TCP			AT3G15030	TCP
	AT5G23280	TCP							AT3G27010	TCP			AT5G60970	TCP
	AT5G51910	TCP							AT3G45150	TCP			AT3G27010	TCP
	AT5G60970	TCP							AT3G47620	TCP			AT1G35560	TCP
	AT1G13450	Trihelix							AT4G18390	TCP			AT3G02150	TCP
	AT1G33240	Trihelix							AT5G08070	TCP			AT4G18390	TCP
	AT1G76880	Trihelix							AT5G08330	TCP			AT3G45150	TCP
	AT2G33550	Trihelix							AT5G23280	TCP			AT2G45680	TCP
	AT5G01380	Trihelix							AT5G51910	TCP			AT5G08070	TCP
	AT5G05550	Trihelix							AT5G60970	TCP			AT3G47620	TCP
	AT5G47660	Trihelix							AT1G33240	Trihelix			AT3G58630	Trihelix
	AT2G17950	WOX							AT1G76890	Trihelix			AT5G05550	Trihelix
	AT3G03660	WOX							AT3G10030	Trihelix			AT3G14180	Trihelix
	AT1G29280	WRKY							AT3G14180	Trihelix			AT3G25990	Trihelix
	AT1G29860	WRKY							AT3G58630	Trihelix			AT2G42400	VOZ
	AT1G30650	WRKY							AT5G05550	Trihelix			AT2G17950	WOX
	AT1G62300	WRKY							AT3G03660	WOX			AT2G04880	WRKY
	AT1G66600	WRKY							AT4G35550	WOX			AT5G56270	WRKY
	AT1G69310	WRKY							AT1G29280	WRKY			AT5G52830	WRKY
	AT1G80840	WRKY							AT1G29860	WRKY			AT5G22570	WRKY
	AT2G03340	WRKY							AT1G30650	WRKY			AT1G62300	WRKY
	AT2G21900	WRKY							AT1G62300	WRKY
	AT2G23320	WRKY							AT1G69310	WRKY
	AT2G24570	WRKY							AT1G80840	WRKY
	AT2G25000	WRKY							AT2G03340	WRKY
	AT2G30250	WRKY							AT2G21900	WRKY
	AT2G30590	WRKY							AT2G23320	WRKY
	AT2G38470	WRKY							AT2G24570	WRKY
	AT2G40740	WRKY							AT2G30250	WRKY
	AT2G44745	WRKY							AT2G30590	WRKY
	AT2G46130	WRKY							AT2G38470	WRKY
	AT2G46400	WRKY							AT2G40740	WRKY
	AT2G47260	WRKY							AT2G46130	WRKY
	AT3G01970	WRKY							AT2G46400	WRKY
	AT3G56400	WRKY							AT2G47260	WRKY
	AT4G01250	WRKY							AT3G01970	WRKY
	AT4G01720	WRKY							AT3G56400	WRKY
	AT4G04450	WRKY							AT4G01250	WRKY
	AT4G18170	WRKY							AT4G01720	WRKY
	AT4G22070	WRKY							AT4G04450	WRKY
	AT4G23550	WRKY							AT4G18170	WRKY
	AT4G24240	WRKY							AT4G22070	WRKY
	AT4G26640	WRKY							AT4G23550	WRKY
	AT4G31550	WRKY							AT4G24240	WRKY
	AT4G31800	WRKY							AT4G26640	WRKY
	AT5G01900	WRKY							AT4G31550	WRKY
	AT5G07100	WRKY							AT4G31800	WRKY
	AT5G13080	WRKY							AT5G07100	WRKY
	AT5G22570	WRKY							AT5G13080	WRKY
	AT5G24110	WRKY							AT5G24110	WRKY
	AT5G26170	WRKY							AT5G26170	WRKY
	AT5G41570	WRKY							AT5G41570	WRKY
	AT5G46350	WRKY							AT5G46350	WRKY
	AT5G52830	WRKY							AT5G52830	WRKY
	AT5G56270	WRKY							AT2G18350	ZF-HD
	AT2G45190	YABBY							AT5G65410	ZF-HD
	AT2G18350	ZF-HD
	AT3G28920	ZF-HD
	AT5G39760	ZF-HD

## Sheet: Ash
Target AREB/ABF	Binding TFs	TF type		Target AREB/ABF	Binding TFs	TF type		Target AREB/ABF	Binding TFs	TF type		Target AREB/ABF	Binding TFs	TF type
AshABF1	AT5G17430	AP2		AshABF2	AT5G17430	AP2		AshABI5	AT5G17430	AP2		AshDPBF2	AT5G17430	AP2
	AT3G54990	AP2			AT4G37750	AP2			AT1G19850	ARF			AT5G65510	AP2
	AT4G37750	AP2			AT4G30080	ARF			AT1G49480	B3			AT4G30080	ARF
	AT2G33860	ARF			AT1G19850	ARF			AT5G60130	B3			AT4G16110	ARR-B
	AT1G19850	ARF			AT5G37020	ARF			AT3G24650	B3			AT4G31920	ARR-B
	AT5G37020	ARF			AT5G62000	ARF			AT1G28300	B3			AT1G49480	B3
	AT5G62000	ARF			AT2G33860	ARF			AT3G26790	B3			AT3G24650	B3
	AT4G31920	ARR-B			AT5G58080	ARR-B			AT5G18090	B3			AT1G28300	B3
	AT1G49480	B3			AT1G49480	B3			AT1G75080	BES1			AT3G26790	B3
	AT3G24650	B3			AT4G33280	B3			AT4G18890	BES1			AT4G01500	B3
	AT3G26790	B3			AT4G01500	B3			AT4G21330	bHLH			AT5G60130	B3
	AT5G18090	B3			AT5G60130	B3			AT2G42280	bHLH			AT5G42520	BBR-BPC
	AT4G01500	B3			AT5G42520	BBR-BPC			AT2G35530	bZIP			AT4G38910	BBR-BPC
	AT4G38910	BBR-BPC			AT4G38910	BBR-BPC			AT1G32150	bZIP			AT2G01930	BBR-BPC
	AT2G01930	BBR-BPC			AT1G19350	BES1			AT2G46270	bZIP			AT1G35460	bHLH
	AT5G42520	BBR-BPC			AT5G45300	BES1			AT1G45249	bZIP			AT2G42280	bHLH
	AT1G75080	BES1			AT4G21330	bHLH			AT3G56850	bZIP			AT1G51140	bHLH
	AT1G19350	BES1			AT2G20180	bHLH			AT2G21230	bZIP			AT1G49720	bZIP
	AT4G18890	BES1			AT5G46830	bHLH			AT3G10800	bZIP			AT1G43700	bZIP
	AT5G45300	BES1			AT3G23210	bHLH			AT2G36270	bZIP			AT1G45249	bZIP
	AT4G36780	BES1			AT4G36930	bHLH			AT5G15830	bZIP			AT4G34000	bZIP
	AT1G78700	BES1			AT5G38860	bHLH			AT4G36730	bZIP			AT5G22990	C2H2
	AT1G59640	bHLH			AT2G22750	bHLH			AT1G75390	bZIP			AT3G13810	C2H2
	AT3G23210	bHLH			AT2G31220	bHLH			AT2G18160	bZIP			AT1G03840	C2H2
	AT5G61270	bHLH			AT4G30980	bHLH			AT2G04038	bZIP			AT5G66730	C2H2
	AT1G10120	bHLH			AT3G56850	bZIP			AT3G30530	bZIP			AT3G50700	C2H2
	AT5G08130	bHLH			AT1G45249	bZIP			AT4G34590	bZIP			AT1G55110	C2H2
	AT1G69010	bHLH			AT2G36270	bZIP			AT2G01940	C2H2			AT5G03150	C2H2
	AT1G09530	bHLH			AT3G10800	bZIP			AT3G46070	C2H2			AT2G01940	C2H2
	AT4G21330	bHLH			AT2G35530	bZIP			AT3G48430	C2H2			AT1G14580	C2H2
	AT5G38860	bHLH			AT1G32150	bZIP			AT1G72050	C2H2			AT1G34370	C2H2
	AT4G36930	bHLH			AT2G46270	bZIP			AT2G15740	C2H2			AT5G67450	C2H2
	AT2G24260	bHLH			AT5G28770	bZIP			AT3G60580	C2H2			AT3G46070	C2H2
	AT4G00050	bHLH			AT5G15830	bZIP			AT5G22990	C2H2			AT2G02080	C2H2
	AT5G46760	bHLH			AT2G18160	bZIP			AT5G22890	C2H2			AT2G02070	C2H2
	AT2G43010	bHLH			AT4G36730	bZIP			AT3G46090	C2H2			AT1G68200	C3H
	AT1G01260	bHLH			AT1G75390	bZIP			AT2G20110	CPP			AT3G22780	CPP
	AT4G17880	bHLH			AT1G49720	bZIP			AT3G22780	CPP			AT4G14770	CPP
	AT2G18300	bHLH			AT2G04038	bZIP			AT3G55370	Dof			AT2G20110	CPP
	AT3G23690	bHLH			AT5G11260	bZIP			AT5G62940	Dof			AT3G22760	CPP
	AT5G46830	bHLH			AT5G38800	bZIP			AT1G69570	Dof			AT4G29000	CPP
	AT4G16430	bHLH			AT4G34590	bZIP			AT1G29160	Dof			AT4G21030	Dof
	AT4G30980	bHLH			AT1G43700	bZIP			AT3G45610	Dof			AT3G55370	Dof
	AT4G14410	bHLH			AT2G21230	bZIP			AT1G51700	Dof			AT4G38000	Dof
	AT2G22750	bHLH			AT1G06070	bZIP			AT1G64620	Dof			AT5G66940	Dof
	AT3G59060	bHLH			AT2G40620	bZIP			AT4G38000	Dof			AT5G62940	Dof
	AT2G46510	bHLH			AT4G34000	bZIP			AT5G66940	Dof			AT1G69570	Dof
	AT1G32640	bHLH			AT1G06850	bZIP			AT5G02460	Dof			AT3G45610	Dof
	AT2G20180	bHLH			AT3G62420	bZIP			AT4G21030	Dof			AT1G64620	Dof
	AT1G45249	bZIP			AT2G01940	C2H2			AT3G47500	Dof			AT2G36010	E2F/DP
	AT2G36270	bZIP			AT1G72050	C2H2			AT3G57600	ERF			AT1G47870	E2F/DP
	AT2G35530	bZIP			AT3G13810	C2H2			AT1G71450	ERF			AT5G22220	E2F/DP
	AT4G36730	bZIP			AT5G03150	C2H2			AT5G18450	ERF			AT3G48160	E2F/DP
	AT3G56850	bZIP			AT5G66730	C2H2			AT5G25390	ERF			AT3G20770	EIL
	AT1G32150	bZIP			AT1G03840	C2H2			AT1G21910	ERF			AT5G51190	ERF
	AT1G49720	bZIP			AT2G02080	C2H2			AT5G19790	ERF			AT3G11020	ERF
	AT3G10800	bZIP			AT1G14580	C2H2			AT2G40340	ERF			AT4G17490	ERF
	AT2G46270	bZIP			AT1G55110	C2H2			AT5G44210	ERF			AT3G23220	ERF
	AT2G18160	bZIP			AT2G02070	C2H2			AT5G64750	ERF			AT4G18450	ERF
	AT5G28770	bZIP			AT3G50700	C2H2			AT1G44830	ERF			AT2G38340	ERF
	AT5G15830	bZIP			AT2G17180	C2H2			AT1G53910	ERF			AT3G16770	ERF
	AT2G04038	bZIP			AT5G22990	C2H2			AT1G75490	ERF			AT4G25470	ERF
	AT2G21230	bZIP			AT2G15740	C2H2			AT5G07310	ERF			AT5G43410	ERF
	AT1G06070	bZIP			AT3G48430	C2H2			AT1G19210	ERF			AT2G33710	ERF
	AT1G08320	bZIP			AT1G68200	C3H			AT4G15090	FAR1			AT2G31230	ERF
	AT1G75390	bZIP			AT5G09410	CAMTA			AT4G24470	GATA			AT5G61600	ERF
	AT2G40620	bZIP			AT2G22300	CAMTA			AT3G21175	GATA			AT1G06160	ERF
	AT1G43700	bZIP			AT2G20110	CPP			AT3G60530	GATA			AT4G36900	ERF
	AT4G34000	bZIP			AT3G22780	CPP			AT3G45170	GATA			AT4G25480	ERF
	AT5G06960	bZIP			AT4G14770	CPP			AT1G66420	GeBP			AT1G28360	ERF
	AT5G38800	bZIP			AT3G22760	CPP			AT4G00270	GeBP			AT1G72360	ERF
	AT1G22070	bZIP			AT4G38000	Dof			AT2G01570	GRAS			AT5G47220	ERF
	AT5G06839	bZIP			AT2G28810	Dof			AT2G06200	GRF			AT2G44840	ERF
	AT1G06850	bZIP			AT5G66940	Dof			AT3G61150	HD-ZIP			AT5G13910	ERF
	AT1G77920	bZIP			AT5G02460	Dof			AT5G52170	HD-ZIP			AT4G25490	ERF
	AT4G34590	bZIP			AT2G36010	E2F/DP			AT1G73360	HD-ZIP			AT2G40260	G2-like
	AT5G65210	bZIP			AT5G14960	E2F/DP			AT4G00730	HD-ZIP			AT2G38300	G2-like
	AT3G12250	bZIP			AT1G47870	E2F/DP			AT3G01470	HD-ZIP			AT3G13040	G2-like
	AT5G11260	bZIP			AT1G73730	EIL			AT5G03790	HD-ZIP			AT3G21175	GATA
	AT1G72050	C2H2			AT1G78080	ERF			AT4G18880	HSF			AT1G51600	GATA
	AT3G46090	C2H2			AT4G28140	ERF			AT5G63090	LBD			AT3G06740	GATA
	AT5G22890	C2H2			AT1G19210	ERF			AT1G65620	LBD			AT3G24050	GATA
	AT1G27730	C2H2			AT5G65130	ERF			AT2G45660	MIKC_MADS			AT5G49300	GATA
	AT3G46070	C2H2			AT5G67190	ERF			AT1G69120	MIKC_MADS			AT1G66420	GeBP
	AT1G51220	C2H2			AT3G50260	ERF			AT5G20240	MIKC_MADS			AT4G00250	GeBP
	AT2G17180	C2H2			AT1G53170	ERF			AT1G31140	MIKC_MADS			AT2G01570	GRAS
	AT3G12130	C3H			AT1G21910	ERF			AT2G03710	MIKC_MADS			AT1G52150	HD-ZIP
	AT1G68200	C3H			AT1G36060	ERF			AT3G54340	MIKC_MADS			AT2G46680	HD-ZIP
	AT2G22300	CAMTA			AT1G46768	ERF			AT1G24260	MIKC_MADS			AT5G65310	HD-ZIP
	AT4G16150	CAMTA			AT4G06746	ERF			AT3G58780	MIKC_MADS			AT1G30490	HD-ZIP
	AT5G64220	CAMTA			AT1G74930	ERF			AT2G22540	MIKC_MADS			AT5G47370	HD-ZIP
	AT2G20110	CPP			AT2G23340	ERF			AT1G77080	MIKC_MADS			AT2G22430	HD-ZIP
	AT3G22780	CPP			AT1G44830	ERF			AT4G18960	MIKC_MADS			AT4G37790	HD-ZIP
	AT4G14770	CPP			AT4G16750	ERF			AT3G28910	MYB			AT1G70920	HD-ZIP
	AT4G29000	CPP			AT1G03800	ERF			AT5G62470	MYB			AT4G40060	HD-ZIP
	AT4G38000	Dof			AT5G61600	ERF			AT2G02820	MYB			AT3G26620	LBD
	AT1G64620	Dof			AT1G71450	ERF			AT1G74650	MYB			AT5G61850	LFY
	AT1G69570	Dof			AT5G64750	ERF			AT3G50060	MYB			AT2G45660	MIKC_MADS
	AT5G02460	Dof			AT3G57600	ERF			AT3G47600	MYB			AT1G69120	MIKC_MADS
	AT4G21030	Dof			AT5G18560	ERF			AT1G08810	MYB			AT3G57230	MIKC_MADS
	AT5G66940	Dof			AT1G75490	ERF			AT2G23290	MYB			AT1G31140	MIKC_MADS
	AT1G29160	Dof			AT4G25480	ERF			AT4G01680	MYB			AT5G62165	MIKC_MADS
	AT5G62940	Dof			AT3G23220	ERF			AT5G04760	MYB			AT5G13790	MIKC_MADS
	AT3G47500	Dof			AT1G43160	ERF			AT1G49950	MYB_related			AT3G54340	MIKC_MADS
	AT3G55370	Dof			AT5G47220	ERF			AT5G67580	MYB_related			AT5G20240	MIKC_MADS
	AT3G50410	Dof			AT2G31230	ERF			AT3G10580	MYB_related			AT5G15800	MIKC_MADS
	AT3G45610	Dof			AT2G35700	ERF			AT5G13180	NAC			AT1G24260	MIKC_MADS
	AT5G60850	Dof			AT4G18450	ERF			AT5G04410	NAC			AT4G18960	MIKC_MADS
	AT3G23240	ERF			AT1G28160	ERF			AT4G29230	NAC			AT3G61120	MIKC_MADS
	AT4G27950	ERF			AT5G44210	ERF			AT1G52880	NAC			AT5G05790	MYB
	AT5G44210	ERF			AT1G77640	ERF			AT4G28500	NAC			AT5G08520	MYB
	AT5G61600	ERF			AT1G12630	ERF			AT3G12910	NAC			AT3G11280	MYB
	AT4G17490	ERF			AT1G22810	ERF			AT2G43000	NAC			AT2G38090	MYB
	AT5G47220	ERF			AT3G23240	ERF			AT2G27300	NAC			AT3G23250	MYB
	AT2G31230	ERF			AT1G50640	ERF			AT4G17980	NAC			AT5G61620	MYB_related
	AT4G18450	ERF			AT4G34410	ERF			AT3G10490	NAC			AT1G72740	MYB_related
	AT1G53910	ERF			AT3G20310	ERF			AT1G28470	NAC			AT1G74840	MYB_related
	AT5G47230	ERF			AT1G28370	ERF			AT1G02250	NAC			AT5G47390	MYB_related
	AT3G20310	ERF			AT1G06160	ERF			AT5G07680	NAC			AT1G18960	MYB_related
	AT5G51190	ERF			AT5G13910	ERF			AT3G04060	NAC			AT1G19000	MYB_related
	AT1G72360	ERF			AT3G16280	ERF			AT5G39820	NAC			AT3G10113	MYB_related
	AT1G50640	ERF			AT4G25490	ERF			AT1G76420	NAC			AT5G56840	MYB_related
	AT4G28140	ERF			AT4G31060	ERF			AT5G18270	NAC			AT5G67580	MYB_related
	AT1G03800	ERF			AT2G33710	ERF			AT1G65910	NAC			AT3G09600	MYB_related
	AT5G07310	ERF			AT5G51190	ERF			AT4G10350	NAC			AT5G17300	MYB_related
	AT5G64750	ERF			AT4G17490	ERF			AT1G02230	NAC			AT1G70000	MYB_related
	AT5G13910	ERF			AT5G18450	ERF			AT1G61110	NAC			AT1G01060	MYB_related
	AT1G68550	ERF			AT5G19790	ERF			AT4G01550	NAC			AT5G58900	MYB_related
	AT3G23220	ERF			AT4G36900	ERF			AT1G79580	NAC			AT5G52660	MYB_related
	AT1G28370	ERF			AT5G43410	ERF			AT3G15500	NAC			AT2G27300	NAC
	AT2G44840	ERF			AT5G47230	ERF			AT1G34180	NAC			AT5G64060	NAC
	AT5G25390	ERF			AT3G16770	ERF			AT1G54330	NAC			AT1G79580	NAC
	AT1G43160	ERF			AT4G23750	ERF			AT2G24430	NAC			AT3G12910	NAC
	AT2G33710	ERF			AT1G01250	ERF			AT1G01720	NAC			AT5G18270	NAC
	AT5G43410	ERF			AT1G28360	ERF			AT5G62380	NAC			AT3G15170	NAC
	AT5G19790	ERF			AT1G68550	ERF			AT2G38880	NF-YB			AT3G04060	NAC
	AT5G25190	ERF			AT2G44940	ERF			AT4G24020	Nin-like			AT4G01550	NAC
	AT1G06160	ERF			AT5G51990	ERF			AT3G25730	RAV			AT1G54330	NAC
	AT1G53170	ERF			AT1G72360	ERF			AT1G27360	SBP			AT1G76420	NAC
	AT2G40220	ERF			AT4G25470	ERF			AT3G57920	SBP			AT3G03200	NAC
	AT1G71450	ERF			AT1G53910	ERF			AT5G60970	TCP			AT4G28500	NAC
	AT1G28160	ERF			AT5G25810	ERF			AT3G15030	TCP			AT5G53950	NAC
	AT5G18560	ERF			AT3G11020	ERF			AT1G30210	TCP			AT5G13180	NAC
	AT1G75490	ERF			AT5G25190	ERF			AT1G53230	TCP			AT5G66300	NAC
	AT5G67000	ERF			AT2G40220	ERF			AT5G08070	TCP			AT1G32510	NAC
	AT4G16750	ERF			AT5G67000	ERF			AT3G58630	Trihelix			AT4G10350	NAC
	AT4G23750	ERF			AT3G15210	ERF			AT3G14180	Trihelix			AT5G62380	NAC
	AT3G15210	ERF			AT2G44840	ERF			AT5G05550	Trihelix			AT4G29230	NAC
	AT5G65130	ERF			AT2G40340	ERF			AT3G03660	WOX			AT5G46590	NAC
	AT4G36900	ERF			AT5G52020	ERF			AT1G14687	ZF-HD			AT3G18400	NAC
	AT1G78080	ERF			AT4G27950	ERF			AT1G75240	ZF-HD			AT1G52890	NAC
	AT1G12630	ERF			AT2G38340	ERF							AT2G38880	NF-YB
	AT2G40340	ERF			AT4G15090	FAR1							AT3G25730	RAV
	AT3G16770	ERF			AT1G49560	G2-like							AT1G02065	SBP
	AT3G16280	ERF			AT1G68670	G2-like							AT2G47070	SBP
	AT5G67190	ERF			AT3G24120	G2-like							AT2G42200	SBP
	AT3G57600	ERF			AT1G13300	G2-like							AT2G45680	TCP
	AT2G35700	ERF			AT2G20570	G2-like							AT1G72010	TCP
	AT4G34410	ERF			AT2G20400	G2-like							AT5G08330	TCP
	AT1G22810	ERF			AT3G46640	G2-like							AT5G23280	TCP
	AT1G28360	ERF			AT3G13040	G2-like							AT1G69690	TCP
	AT1G44830	ERF			AT2G01060	G2-like							AT5G51910	TCP
	AT3G50260	ERF			AT4G24470	GATA							AT3G27010	TCP
	AT4G31060	ERF			AT4G32890	GATA							AT1G35560	TCP
	AT1G46768	ERF			AT2G01570	GRAS							AT3G47620	TCP
	AT1G19210	ERF			AT2G06200	GRF							AT1G67260	TCP
	AT1G36060	ERF			AT3G61150	HD-ZIP							AT5G08070	TCP
	AT5G25810	ERF			AT4G00730	HD-ZIP							AT3G45150	TCP
	AT1G74930	ERF			AT5G52170	HD-ZIP							AT3G02150	TCP
	AT1G21910	ERF			AT1G73360	HD-ZIP							AT3G58630	Trihelix
	AT5G18450	ERF			AT3G01220	HD-ZIP							AT3G14180	Trihelix
	AT1G77640	ERF			AT1G69780	HD-ZIP							AT1G76870	Trihelix
	AT1G01250	ERF			AT1G52150	HD-ZIP							AT4G35550	WOX
	AT5G52020	ERF			AT1G30490	HD-ZIP							AT2G17950	WOX
	AT4G15090	FAR1			AT5G43840	HSF							AT5G01900	WRKY
	AT3G22170	FAR1			AT2G45410	LBD							AT1G66600	WRKY
	AT2G40260	G2-like			AT3G26620	LBD							AT5G56270	WRKY
	AT2G38300	G2-like			AT1G65620	LBD							AT2G25000	WRKY
	AT3G24050	GATA			AT2G30340	LBD							AT4G26640	WRKY
	AT4G32890	GATA			AT2G42430	LBD							AT4G22070	WRKY
	AT5G49300	GATA			AT2G45420	LBD							AT5G22570	WRKY
	AT3G51080	GATA			AT1G06280	LBD							AT2G47260	WRKY
	AT2G01570	GRAS			AT1G69120	MIKC_MADS							AT1G62300	WRKY
	AT2G36610	HD-ZIP			AT2G45660	MIKC_MADS							AT2G30250	WRKY
	AT1G30490	HD-ZIP			AT3G12720	MYB							AT5G07100	WRKY
	AT1G46264	HSF			AT3G49690	MYB							AT5G41570	WRKY
	AT4G18880	HSF			AT1G16490	MYB							AT1G69310	WRKY
	AT1G65620	LBD			AT5G62320	MYB							AT2G40740	WRKY
	AT5G63090	LBD			AT1G79180	MYB							AT4G01720	WRKY
	AT2G45420	LBD			AT1G06180	MYB							AT2G03340	WRKY
	AT2G42430	LBD			AT1G09540	MYB							AT4G31800	WRKY
	AT2G30340	LBD			AT3G02940	MYB							AT4G04450	WRKY
	AT1G06280	LBD			AT5G10280	MYB							AT2G46130	WRKY
	AT3G26620	LBD			AT3G08500	MYB							AT5G24110	WRKY
	AT2G45410	LBD			AT2G47460	MYB							AT2G38470	WRKY
	AT2G45660	MIKC_MADS			AT5G14340	MYB							AT5G13080	WRKY
	AT1G31140	MIKC_MADS			AT3G12820	MYB							AT1G29280	WRKY
	AT5G10140	MIKC_MADS			AT1G22640	MYB							AT3G01970	WRKY
	AT1G69120	MIKC_MADS			AT2G02820	MYB							AT1G30650	WRKY
	AT1G77080	MIKC_MADS			AT1G34670	MYB							AT3G56400	WRKY
	AT1G24260	MIKC_MADS			AT4G01680	MYB							AT5G39760	ZF-HD
	AT5G20240	MIKC_MADS			AT4G05100	MYB
	AT4G18960	MIKC_MADS			AT5G12870	MYB
	AT3G58780	MIKC_MADS			AT5G16600	MYB
	AT3G54340	MIKC_MADS			AT3G61250	MYB
	AT2G23290	MYB			AT5G02320	MYB
	AT5G67300	MYB			AT5G11510	MYB
	AT2G32460	MYB			AT4G32730	MYB
	AT1G49010	MYB			AT4G38620	MYB
	AT4G38620	MYB			AT4G28110	MYB
	AT2G02820	MYB			AT3G50060	MYB
	AT3G23250	MYB			AT5G49330	MYB
	AT5G54230	MYB			AT3G06490	MYB
	AT1G72740	MYB_related			AT3G47600	MYB
	AT5G67580	MYB_related			AT1G08810	MYB
	AT5G17300	MYB_related			AT1G01060	MYB_related
	AT1G18330	MYB_related			AT5G04410	NAC
	AT4G01280	MYB_related			AT3G04070	NAC
	AT5G52660	MYB_related			AT4G35580	NAC
	AT5G02840	MYB_related			AT3G15500	NAC
	AT3G10113	MYB_related			AT2G02450	NAC
	AT1G01060	MYB_related			AT1G69490	NAC
	AT3G09600	MYB_related			AT1G61110	NAC
	AT5G61620	MYB_related			AT1G71930	NAC
	AT2G46830	MYB_related			AT1G01720	NAC
	AT5G59780	MYB_related			AT1G76420	NAC
	AT5G39820	NAC			AT3G61910	NAC
	AT2G43000	NAC			AT2G24430	NAC
	AT1G34180	NAC			AT5G64060	NAC
	AT3G49530	NAC			AT5G39820	NAC
	AT1G79580	NAC			AT2G43000	NAC
	AT1G32770	NAC			AT4G24020	Nin-like
	AT4G17980	NAC			AT1G74480	Nin-like
	AT2G02450	NAC			AT1G20980	SBP
	AT5G62380	NAC			AT2G33810	SBP
	AT2G27300	NAC			AT3G57920	SBP
	AT1G61110	NAC			AT3G15270	SBP
	AT4G28500	NAC			AT5G50570	SBP
	AT4G10350	NAC			AT1G02065	SBP
	AT1G65910	NAC			AT2G42200	SBP
	AT5G64060	NAC			AT1G53160	SBP
	AT4G29230	NAC			AT3G60030	SBP
	AT5G46590	NAC			AT2G47070	SBP
	AT4G01540	NAC			AT5G08070	TCP
	AT1G01720	NAC			AT2G45680	TCP
	AT2G46770	NAC			AT1G67260	TCP
	AT1G32510	NAC			AT1G35560	TCP
	AT1G54330	NAC			AT5G05550	Trihelix
	AT3G12910	NAC			AT1G76880	Trihelix
	AT3G03200	NAC			AT5G47660	Trihelix
	AT1G32870	NAC			AT5G28300	Trihelix
	AT1G28470	NAC			AT2G42400	VOZ
	AT1G20640	Nin-like			AT3G03660	WOX
	AT3G60030	SBP			AT2G44745	WRKY
	AT1G53160	SBP			AT2G45190	YABBY
	AT5G18830	SBP			AT2G18350	ZF-HD
	AT2G33810	SBP			AT5G65410	ZF-HD
	AT1G20980	SBP			AT5G39760	ZF-HD
	AT5G50570	SBP			AT1G75240	ZF-HD
	AT3G15270	SBP
	AT2G47070	SBP
	AT3G57920	SBP
	AT1G19790	SRS
	AT3G02150	TCP
	AT5G23280	TCP
	AT2G45680	TCP
	AT5G08070	TCP
	AT3G27010	TCP
	AT1G67260	TCP
	AT1G69690	TCP
	AT1G53230	TCP
	AT1G72010	TCP
	AT5G08330	TCP
	AT3G47620	TCP
	AT3G45150	TCP
	AT1G30210	TCP
	AT5G51910	TCP
	AT1G76880	Trihelix
	AT1G13450	Trihelix
	AT1G76890	Trihelix
	AT1G33240	Trihelix
	AT5G47660	Trihelix
	AT3G58630	Trihelix
	AT5G05550	Trihelix
	AT3G14180	Trihelix
	AT4G35550	WOX
	AT5G46350	WRKY
	AT5G26170	WRKY
	AT1G80840	WRKY
	AT2G24570	WRKY
	AT3G01970	WRKY
	AT5G22570	WRKY
	AT5G07100	WRKY
	AT3G56400	WRKY
	AT1G29860	WRKY
	AT5G24110	WRKY
	AT4G24240	WRKY
	AT5G41570	WRKY
	AT4G01250	WRKY
	AT5G13080	WRKY
	AT4G18170	WRKY
	AT2G44745	WRKY
	AT3G28920	ZF-HD

## Sheet: Peq
Target AREB/ABF	Binding TFs	TF type		Target AREB/ABF	Binding TFs	TF type		Target AREB/ABF	Binding TFs	TF type
PeqABF1	AT5G17430	AP2		PeqABF2	AT5G17430	AP2		PeqABI5	AT5G17430	AP2
	AT3G54990	AP2			AT4G37750	AP2			AT4G37750	AP2
	AT2G33860	ARF			AT2G33860	ARF			AT3G20840	AP2
	AT5G62000	ARF			AT1G19850	ARF			AT5G10510	AP2
	AT5G37020	ARF			AT5G37020	ARF			AT4G30080	ARF
	AT4G30080	ARF			AT5G62000	ARF			AT1G49480	B3
	AT1G59750	ARF			AT1G49480	B3			AT5G18090	B3
	AT4G31920	ARR-B			AT5G18090	B3			AT4G31610	B3
	AT3G24650	B3			AT5G42520	BBR-BPC			AT1G28300	B3
	AT1G28300	B3			AT2G01930	BBR-BPC			AT4G33280	B3
	AT1G49480	B3			AT4G38910	BBR-BPC			AT5G42520	BBR-BPC
	AT3G26790	B3			AT4G36780	BES1			AT4G38910	BBR-BPC
	AT5G60130	B3			AT1G78700	BES1			AT2G01930	BBR-BPC
	AT4G33280	B3			AT4G36930	bHLH			AT1G19350	BES1
	AT4G01500	B3			AT5G61270	bHLH			AT5G45300	BES1
	AT4G38910	BBR-BPC			AT4G21330	bHLH			AT1G75080	BES1
	AT2G01930	BBR-BPC			AT2G24260	bHLH			AT4G36780	BES1
	AT5G42520	BBR-BPC			AT4G14410	bHLH			AT1G78700	BES1
	AT3G59060	bHLH			AT1G43700	bZIP			AT4G30980	bHLH
	AT1G10120	bHLH			AT2G21230	bZIP			AT5G38860	bHLH
	AT2G20180	bHLH			AT3G56850	bZIP			AT3G23690	bHLH
	AT1G09530	bHLH			AT1G49720	bZIP			AT4G36930	bHLH
	AT5G46760	bHLH			AT2G40620	bZIP			AT3G23210	bHLH
	AT1G59640	bHLH			AT2G46270	bZIP			AT5G61270	bHLH
	AT2G31220	bHLH			AT1G06070	bZIP			AT2G46510	bHLH
	AT2G21230	bZIP			AT1G32150	bZIP			AT4G21330	bHLH
	AT1G06070	bZIP			AT2G36270	bZIP			AT4G16430	bHLH
	AT2G40620	bZIP			AT1G06850	bZIP			AT1G06850	bZIP
	AT1G43700	bZIP			AT1G45249	bZIP			AT2G40620	bZIP
	AT2G35530	bZIP			AT3G10800	bZIP			AT1G43700	bZIP
	AT1G06850	bZIP			AT2G35530	bZIP			AT2G21230	bZIP
	AT1G49720	bZIP			AT5G38800	bZIP			AT1G06070	bZIP
	AT1G14580	C2H2			AT3G46070	C2H2			AT4G36730	bZIP
	AT2G02070	C2H2			AT3G46090	C2H2			AT1G49720	bZIP
	AT3G50700	C2H2			AT2G17180	C2H2			AT2G35530	bZIP
	AT2G02080	C2H2			AT1G72050	C2H2			AT1G32150	bZIP
	AT5G03150	C2H2			AT5G67450	C2H2			AT1G45249	bZIP
	AT1G03840	C2H2			AT1G34370	C2H2			AT3G56850	bZIP
	AT1G55110	C2H2			AT5G04390	C2H2			AT4G34000	bZIP
	AT5G66730	C2H2			AT3G50700	C2H2			AT2G46270	bZIP
	AT2G17180	C2H2			AT3G60580	C2H2			AT2G36270	bZIP
	AT2G01940	C2H2			AT1G68200	C3H			AT5G28770	bZIP
	AT1G27730	C2H2			AT3G22780	CPP			AT3G10800	bZIP
	AT1G72050	C2H2			AT4G14770	CPP			AT5G10030	bZIP
	AT1G51220	C2H2			AT2G20110	CPP			AT2G17180	C2H2
	AT3G13810	C2H2			AT4G38000	Dof			AT2G15740	C2H2
	AT5G04340	C2H2			AT3G55370	Dof			AT1G72050	C2H2
	AT1G34370	C2H2			AT1G29160	Dof			AT3G48430	C2H2
	AT2G15740	C2H2			AT1G69570	Dof			AT1G27730	C2H2
	AT3G46070	C2H2			AT5G39660	Dof			AT3G50700	C2H2
	AT1G68200	C3H			AT3G47500	Dof			AT5G22990	C2H2
	AT5G63260	C3H			AT5G62940	Dof			AT1G68200	C3H
	AT2G20110	CPP			AT5G66940	Dof			AT5G63260	C3H
	AT4G14770	CPP			AT3G45610	Dof			AT4G16150	CAMTA
	AT3G22780	CPP			AT1G51700	Dof			AT3G22780	CPP
	AT1G29160	Dof			AT1G64620	Dof			AT4G14770	CPP
	AT1G47655	Dof			AT2G28810	Dof			AT2G20110	CPP
	AT2G37590	Dof			AT5G02460	Dof			AT4G38000	Dof
	AT5G66940	Dof			AT4G21030	Dof			AT3G55370	Dof
	AT1G64620	Dof			AT1G47870	E2F/DP			AT1G47655	Dof
	AT1G51700	Dof			AT2G36010	E2F/DP			AT3G52440	Dof
	AT5G02460	Dof			AT5G22220	E2F/DP			AT5G66940	Dof
	AT4G21030	Dof			AT5G14960	E2F/DP			AT5G62940	Dof
	AT4G38000	Dof			AT2G40340	ERF			AT3G45610	Dof
	AT3G47500	Dof			AT5G18450	ERF			AT1G69570	Dof
	AT2G28810	Dof			AT1G71450	ERF			AT5G02460	Dof
	AT4G21080	Dof			AT5G67000	ERF			AT1G64620	Dof
	AT3G55370	Dof			AT1G03800	ERF			AT2G46590	Dof
	AT3G50410	Dof			AT1G06160	ERF			AT3G50410	Dof
	AT5G62940	Dof			AT1G12630	ERF			AT1G51700	Dof
	AT1G69570	Dof			AT4G23750	ERF			AT2G28810	Dof
	AT5G60850	Dof			AT5G52020	ERF			AT3G47500	Dof
	AT2G46590	Dof			AT3G16770	ERF			AT4G21080	Dof
	AT3G45610	Dof			AT5G25390	ERF			AT2G37590	Dof
	AT5G14960	E2F/DP			AT5G07310	ERF			AT1G29160	Dof
	AT3G48160	E2F/DP			AT3G20310	ERF			AT3G20310	ERF
	AT5G22220	E2F/DP			AT4G36900	ERF			AT4G28140	ERF
	AT3G20770	EIL			AT1G28360	ERF			AT1G71450	ERF
	AT5G18450	ERF			AT3G23240	ERF			AT4G16750	ERF
	AT5G25190	ERF			AT5G47220	ERF			AT5G67190	ERF
	AT1G71450	ERF			AT1G74930	ERF			AT1G36060	ERF
	AT3G20310	ERF			AT5G44210	ERF			AT1G50640	ERF
	AT1G78080	ERF			AT5G61600	ERF			AT2G35700	ERF
	AT1G21910	ERF			AT4G34410	ERF			AT5G47230	ERF
	AT1G44830	ERF			AT5G43410	ERF			AT2G23340	ERF
	AT1G74930	ERF			AT1G75490	ERF			AT1G19210	ERF
	AT3G50260	ERF			AT2G23340	ERF			AT1G75490	ERF
	AT5G44210	ERF			AT1G12610	ERF			AT3G23220	ERF
	AT1G19210	ERF			AT5G18560	ERF			AT3G50260	ERF
	AT4G31060	ERF			AT2G01060	G2-like			AT2G31230	ERF
	AT4G28140	ERF			AT3G12730	G2-like			AT1G46768	ERF
	AT5G67190	ERF			AT2G03500	G2-like			AT1G44830	ERF
	AT4G06746	ERF			AT5G45580	G2-like			AT4G17490	ERF
	AT4G16750	ERF			AT2G20400	G2-like			AT1G68550	ERF
	AT1G77640	ERF			AT1G32240	G2-like			AT1G78080	ERF
	AT1G36060	ERF			AT5G29000	G2-like			AT5G19790	ERF
	AT4G27950	ERF			AT3G04030	G2-like			AT4G18450	ERF
	AT5G65130	ERF			AT1G25550	G2-like			AT5G61600	ERF
	AT2G40340	ERF			AT5G42630	G2-like			AT5G47220	ERF
	AT2G35700	ERF			AT1G13300	G2-like			AT5G25390	ERF
	AT1G75490	ERF			AT2G40260	G2-like			AT1G03800	ERF
	AT2G23340	ERF			AT4G37180	G2-like			AT1G28370	ERF
	AT5G47230	ERF			AT3G13040	G2-like			AT1G12630	ERF
	AT5G25390	ERF			AT3G24050	GATA			AT5G51190	ERF
	AT1G12630	ERF			AT1G51600	GATA			AT1G43160	ERF
	AT5G07310	ERF			AT1G66420	GeBP			AT5G25810	ERF
	AT1G22810	ERF			AT2G01570	GRAS			AT2G33710	ERF
	AT4G34410	ERF			AT5G03790	HD-ZIP			AT1G22810	ERF
	AT3G16280	ERF			AT4G36740	HD-ZIP			AT4G15090	FAR1
	AT4G36900	ERF			AT3G01470	HD-ZIP			AT1G49560	G2-like
	AT3G23220	ERF			AT3G01220	HD-ZIP			AT1G13300	G2-like
	AT1G03800	ERF			AT1G69780	HD-ZIP			AT1G68670	G2-like
	AT1G46768	ERF			AT5G65310	HD-ZIP			AT1G25550	G2-like
	AT1G01250	ERF			AT5G66700	HD-ZIP			AT2G20570	G2-like
	AT1G72360	ERF			AT1G70920	HD-ZIP			AT3G13040	G2-like
	AT5G13910	ERF			AT5G63090	LBD			AT2G38300	G2-like
	AT1G53170	ERF			AT1G06280	LBD			AT4G24470	GATA
	AT5G51190	ERF			AT2G45410	LBD			AT5G49300	GATA
	AT3G11020	ERF			AT2G42430	LBD			AT3G24050	GATA
	AT1G28160	ERF			AT1G65620	LBD			AT3G06740	GATA
	AT4G17490	ERF			AT5G61850	LFY			AT1G08000	GATA
	AT5G25810	ERF			AT2G45660	MIKC_MADS			AT2G18380	GATA
	AT2G38340	ERF			AT5G62165	MIKC_MADS			AT3G21175	GATA
	AT1G50640	ERF			AT3G23250	MYB			AT4G36620	GATA
	AT4G25480	ERF			AT3G06490	MYB			AT2G01570	GRAS
	AT5G61600	ERF			AT3G12820	MYB			AT3G61890	HD-ZIP
	AT5G64750	ERF			AT5G10280	MYB			AT5G47370	HD-ZIP
	AT1G43160	ERF			AT5G04760	MYB			AT2G46680	HD-ZIP
	AT5G47220	ERF			AT3G08500	MYB			AT2G36610	HD-ZIP
	AT5G18560	ERF			AT3G30210	MYB			AT4G17460	HD-ZIP
	AT2G44940	ERF			AT1G68320	MYB			AT2G41690	HSF
	AT4G32800	ERF			AT1G22640	MYB			AT3G22830	HSF
	AT2G31230	ERF			AT4G05100	MYB			AT5G16820	HSF
	AT1G68550	ERF			AT1G34670	MYB			AT2G45410	LBD
	AT4G18450	ERF			AT5G12870	MYB			AT2G45420	LBD
	AT3G12730	G2-like			AT5G49330	MYB			AT2G42430	LBD
	AT5G05090	G2-like			AT4G28110	MYB			AT1G06280	LBD
	AT2G38300	G2-like			AT5G06100	MYB			AT2G30340	LBD
	AT1G68670	G2-like			AT3G01530	MYB			AT1G65620	LBD
	AT4G24470	GATA			AT2G02820	MYB			AT2G45660	MIKC_MADS
	AT1G51600	GATA			AT1G18570	MYB			AT5G20240	MIKC_MADS
	AT2G18380	GATA			AT3G49690	MYB			AT1G69120	MIKC_MADS
	AT4G36620	GATA			AT1G66370	MYB			AT1G77080	MIKC_MADS
	AT3G24050	GATA			AT5G62320	MYB			AT5G10140	MIKC_MADS
	AT1G08000	GATA			AT5G40330	MYB			AT3G54340	MIKC_MADS
	AT4G00250	GeBP			AT1G49950	MYB_related			AT1G24260	MIKC_MADS
	AT1G66420	GeBP			AT1G15720	MYB_related			AT5G62165	MIKC_MADS
	AT2G01570	GRAS			AT5G59780	MYB_related			AT4G18960	MIKC_MADS
	AT4G36740	HD-ZIP			AT5G67580	MYB_related			AT3G53200	MYB
	AT5G66700	HD-ZIP			AT1G18960	MYB_related			AT5G62470	MYB
	AT2G36610	HD-ZIP			AT1G02250	NAC			AT3G01530	MYB
	AT3G01220	HD-ZIP			AT1G02230	NAC			AT3G28910	MYB
	AT3G01470	HD-ZIP			AT2G27300	NAC			AT5G40330	MYB
	AT1G70920	HD-ZIP			AT4G01540	NAC			AT2G26960	MYB
	AT5G03790	HD-ZIP			AT5G07680	NAC			AT2G23290	MYB
	AT2G22430	HD-ZIP			AT3G04060	NAC			AT3G49690	MYB
	AT4G37790	HD-ZIP			AT5G18270	NAC			AT3G23250	MYB
	AT5G47370	HD-ZIP			AT3G49530	NAC			AT4G37260	MYB
	AT1G69780	HD-ZIP			AT4G01550	NAC			AT3G11440	MYB
	AT5G65310	HD-ZIP			AT5G04410	NAC			AT3G50060	MYB
	AT5G62020	HSF			AT1G54330	NAC			AT3G30210	MYB
	AT3G22830	HSF			AT3G15170	NAC			AT2G38090	MYB
	AT2G45410	LBD			AT3G10480	NAC			AT1G25340	MYB
	AT2G42430	LBD			AT2G38880	NF-YB			AT1G72740	MYB_related
	AT2G45420	LBD			AT1G20640	Nin-like			AT1G18960	MYB_related
	AT5G63090	LBD			AT4G24020	Nin-like			AT3G10113	MYB_related
	AT1G06280	LBD			AT3G09735	S1Fa-like			AT5G67580	MYB_related
	AT5G61850	LFY			AT1G19790	SRS			AT5G59780	MYB_related
	AT2G45660	MIKC_MADS			AT5G51910	TCP			AT5G17300	MYB_related
	AT1G24260	MIKC_MADS			AT1G35560	TCP			AT4G01280	MYB_related
	AT3G54340	MIKC_MADS			AT1G67260	TCP			AT5G52660	MYB_related
	AT5G62165	MIKC_MADS			AT5G23280	TCP			AT1G18330	MYB_related
	AT4G18960	MIKC_MADS			AT3G47620	TCP			AT3G09600	MYB_related
	AT2G38090	MYB			AT2G45680	TCP			AT1G01060	MYB_related
	AT5G08520	MYB			AT3G27010	TCP			AT3G15500	NAC
	AT3G06490	MYB			AT5G08330	TCP			AT1G52880	NAC
	AT3G61250	MYB			AT4G18390	TCP			AT4G35580	NAC
	AT1G49010	MYB			AT5G08070	TCP			AT5G64060	NAC
	AT3G23250	MYB			AT1G76880	Trihelix			AT2G24430	NAC
	AT1G74650	MYB			AT2G33550	Trihelix			AT3G10480	NAC
	AT5G62470	MYB			AT1G76890	Trihelix			AT4G17980	NAC
	AT1G79180	MYB			AT1G33240	Trihelix			AT5G62380	NAC
	AT1G08810	MYB			AT5G47660	Trihelix			AT1G01720	NAC
	AT3G11280	MYB			AT5G22570	WRKY			AT2G38880	NF-YB
	AT3G08500	MYB			AT2G44745	WRKY			AT1G74480	Nin-like
	AT1G18570	MYB			AT2G45190	YABBY			AT1G20640	Nin-like
	AT1G17950	MYB			AT1G69180	YABBY			AT1G13260	RAV
	AT5G05790	MYB			AT5G39760	ZF-HD			AT1G19790	SRS
	AT3G28910	MYB			AT2G02540	ZF-HD			AT3G47620	TCP
	AT3G49690	MYB			AT5G65410	ZF-HD			AT2G46400	WRKY
	AT4G01680	MYB			AT2G18350	ZF-HD			AT2G44745	WRKY
	AT1G72740	MYB_related			AT3G28920	ZF-HD			AT4G26640	WRKY
	AT1G18960	MYB_related							AT4G04450	WRKY
	AT5G58900	MYB_related							AT2G47260	WRKY
	AT5G56840	MYB_related							AT2G38470	WRKY
	AT5G61620	MYB_related							AT2G30250	WRKY
	AT5G67580	MYB_related							AT1G69310	WRKY
	AT3G10580	MYB_related							AT2G24570	WRKY
	AT5G47390	MYB_related							AT4G01720	WRKY
	AT1G19000	MYB_related							AT2G03340	WRKY
	AT1G74840	MYB_related							AT2G40740	WRKY
	AT5G04410	NAC							AT2G25000	WRKY
	AT3G61910	NAC							AT4G22070	WRKY
	AT1G52890	NAC							AT2G23320	WRKY
	AT1G69490	NAC							AT2G45190	YABBY
	AT2G38880	NF-YB							AT5G39760	ZF-HD
	AT1G74480	Nin-like							AT5G65410	ZF-HD
	AT1G19790	SRS
	AT5G23280	TCP
	AT1G53230	TCP
	AT5G08070	TCP
	AT3G47620	TCP
	AT3G14180	Trihelix
	AT3G58630	Trihelix
	AT5G05550	Trihelix
	AT1G76890	Trihelix
	AT3G10030	Trihelix
	AT5G28300	Trihelix
	AT1G33240	Trihelix
	AT2G33550	Trihelix
	AT5G01380	Trihelix
	AT4G35550	WOX
	AT2G46400	WRKY
	AT4G31800	WRKY
	AT1G66600	WRKY
	AT2G25000	WRKY
	AT2G44745	WRKY
	AT4G26640	WRKY
	AT2G02540	ZF-HD
	AT1G14687	ZF-HD
