# Supplementary material for: Identification and Characterization of the AREB/ABF Gene Family in Three Orchid Species and Functional Analysis of DcaABI5 in Arabidopsis
Source: Plants (Basel). 2024 Mar 8;13(6):774. doi: 10.3390/plants13060774 (PMC10974128; doi:10.3390/plants13060774)
Supplement: Supplementary file 1 [file plants-13-00774-s001.zip › Table S2. List of the primers used in this study.xlsx]

## Sheet: Sheet1
List of the primers used in this study
Primer name	Sequence (5’ to 3’)
Primers used for molecular cloning
DcaABI5-414InF	gagaacacgggggactctagaATGGCGGCGTCAAAACCG
DcaABI5-414InR	gcccttgctcaccattctagaAGAGGGGCTGCTATTGCT
Primers used for qRT-PCR
DcaABI5_qF	ACACTGGACGAGATACAGAAC
DcaABI5_qR	GGGATGGAAGAGAGAGAGAC
EM1_qF	TATCAGGAGATCGGTCACAAAG
EM1_qR	ACTCATCGATCTCAATCCCTTC
RAB18_qF	TTCTGTAAGGACGACGTTTACA
RAB18_qR	CGTACTCGTTACATCCTCTGTT
Actin2-qF	GCACCCTGTTCTTCTTACCG
Actin2-qR	AACCCTCGTAGATTGGCACA
DcaActin7-qF	CTACAACTGGAACAACCTTTGG
DcaActin7-qR	TGACAATTGTAGAAAACTGCGG
